# Supplementary material for: Activatable Raman Probes Utilizing Enzyme-Induced Aggregate Formation for Selective Ex Vivo Imaging
Source: J Am Chem Soc. 2023 Apr 14;145(16):8871–81. doi: 10.1021/jacs.2c12381 (PMC10141441; doi:10.1021/jacs.2c12381)
Supplement: Supplementary file 2 — ja2c12381_si_002.zip [file ja2c12381_si_002.zip]

Archive with 3 entries (3 files):
- MP4 (for publish)/Movie (488ex).mp4
- MP4 (for publish)/Movie (merge).mp4
- MP4 (for publish)/Movie (SRS).mp4
